# Supplementary material for: MyelinJ: an ImageJ macro for high throughput analysis of myelinating cultures
Source: Bioinformatics. 2019 May 16;35(21):4528–30. doi: 10.1093/bioinformatics/btz403 (PMC6821319; doi:10.1093/bioinformatics/btz403)
Supplement: btz403_Supplementary_Data [file btz403_supplementary_data.zip]

Archive with 3 entries (2 files):
- btz403-suppl_data/
- btz403-suppl_data/MyelinJ usermanual revised.pdf
- btz403-suppl_data/supplementary figures.pdf
